# Supplementary material for: (2S,4S)-3-Acryloyl-6-oxo-2-phenyl­perhydro­pyrimidine-4-carboxylic acid
Source: Acta Crystallogr Sect E Struct Rep Online. 2009 Dec 4;66(Pt 1):o3. doi: 10.1107/S1600536809050892 (PMC2980103; doi:10.1107/S1600536809050892)
Supplement: Supplementary file 2 [file e-66-000o3-Isup2.hkl]

#
# h,k,l, Fc-squared, Fo-squared, sigma(Fo-squared) and status flag
#
data_I
_shelx_title '  _200'
_shelx_refln_list_code          4
_shelx_F_calc_maximum      130.16
_exptl_crystal_F_000       576.00
_reflns_d_resolution_high  0.7964
 
loop_
 _symmetry_equiv_pos_as_xyz
 'x, y, z'
 '-x+1/2, -y, z+1/2'
 'x+1/2, -y+1/2, -z'
 '-x, y+1/2, -z+1/2'
 
_cell_length_a    10.5730
_cell_length_b    10.6705
_cell_length_c    11.6117
_cell_angle_alpha  90.000
_cell_angle_beta   90.000
_cell_angle_gamma  90.000
 
_shelx_F_squared_multiplier     1.000
 
loop_
 _refln_index_h
 _refln_index_k
 _refln_index_l
 _refln_F_squared_calc
 _refln_F_squared_meas
 _refln_F_squared_sigma
 _refln_observed_status
   2   0   0       37.19       35.16      0.88 o
   4   0   0      265.11      254.43      3.38 o
   6   0   0       91.80       80.54      3.89 o
   8   0   0        1.14        2.36      1.11 o
  10   0   0     1941.78     2054.00     42.78 o
  12   0   0       57.17       56.30      5.05 o
   1   1   0     6310.88     6063.47     31.30 o
   2   1   0       85.57       65.53      1.25 o
   3   1   0       84.01       83.92      1.58 o
   4   1   0      307.49      277.84      3.02 o
   5   1   0       39.95       32.04      1.40 o
   6   1   0      233.33      226.58      2.79 o
   7   1   0      156.61      169.39      2.43 o
   8   1   0        1.65        1.72      0.62 o
   9   1   0      169.15      163.23      3.19 o
  10   1   0      209.59      189.24      5.31 o
  11   1   0      147.74      126.07      6.17 o
  12   1   0       61.75       66.99      3.96 o
  13   1   0        4.82        4.44      2.82 o
   0   2   0     7336.60     6858.17     73.15 o
   1   2   0     4277.08     4082.37     25.12 o
   2   2   0     6733.23     6326.18     83.07 o
   3   2   0       11.55        9.35      1.14 o
   4   2   0     2299.71     2370.01     12.92 o
   5   2   0       26.06       28.44      1.93 o
   6   2   0      971.86     1050.54      7.13 o
   7   2   0       95.24       90.30      1.73 o
   8   2   0        1.68        1.72      0.45 o
   9   2   0       21.27       14.93      1.35 o
  10   2   0      720.93      762.58     13.19 o
  11   2   0       56.71       57.12      5.46 o
  12   2   0      310.90      309.02     18.75 o
  13   2   0       15.69       14.73      2.22 o
   1   3   0        7.33        1.23      0.41 o
   2   3   0      251.45      208.20      2.49 o
   3   3   0     1279.75     1202.28     13.63 o
   4   3   0     1288.34     1357.13      8.86 o
   5   3   0      159.21      142.44      1.38 o
   6   3   0      213.90      192.10      2.77 o
   7   3   0      749.39      731.71      7.80 o
   8   3   0        5.22        5.85      0.73 o
   9   3   0      466.39      472.15      7.24 o
  10   3   0      156.28      165.38      5.36 o
  11   3   0       50.94       43.72      4.77 o
  12   3   0        0.18        4.19      3.14 o
   0   4   0      163.66      170.02      1.64 o
   1   4   0       61.84       48.56      2.02 o
   2   4   0       65.18       67.10      1.50 o
   3   4   0      393.90      413.42      3.28 o
   4   4   0        0.12        1.97      0.36 o
   5   4   0       34.56       24.30      1.51 o
   6   4   0      284.09      299.12      3.68 o
   7   4   0      153.02      157.41      3.92 o
   8   4   0      287.36      268.10      8.76 o
   9   4   0        2.56        3.01      0.47 o
  10   4   0       99.90      109.42      3.48 o
  11   4   0      131.24      124.97      4.94 o
  12   4   0        5.76        5.29      1.66 o
   1   5   0       12.82        9.01      0.96 o
   2   5   0      457.50      432.73      2.88 o
   3   5   0       23.77       19.42      0.80 o
   4   5   0      846.14      898.39     10.90 o
   5   5   0       43.75       38.98      1.30 o
   6   5   0      200.17      217.42      4.22 o
   7   5   0      135.76      134.65      2.31 o
   8   5   0      533.61      567.58      8.31 o
   9   5   0      104.56      103.22      2.82 o
  10   5   0        3.39        4.35      0.79 o
  11   5   0       72.64       78.07      4.47 o
  12   5   0        3.62        2.53      1.43 o
   0   6   0     1462.94     1655.90     15.83 o
   1   6   0      207.03      202.90      1.75 o
   2   6   0      501.17      518.25      3.48 o
   3   6   0       14.63       10.63      0.63 o
   4   6   0      555.32      584.11     12.31 o
   5   6   0       87.65       79.97      2.22 o
   6   6   0        0.87        0.97      0.55 o
   7   6   0      149.78      138.47      2.89 o
   8   6   0      277.57      265.72      4.40 o
   9   6   0      125.02      121.69      3.97 o
  10   6   0        4.05        5.57      1.78 o
  11   6   0        3.30        5.17      1.69 o
   1   7   0       14.67       11.39      0.49 o
   2   7   0       94.35       96.16      1.83 o
   3   7   0       26.76       24.75      0.96 o
   4   7   0       66.30       61.91      2.09 o
   5   7   0       77.92       75.93      2.60 o
   6   7   0       62.73       66.17      2.29 o
   7   7   0      345.74      359.27      6.74 o
   8   7   0      509.72      564.70     18.23 o
   9   7   0        8.18        7.33      1.21 o
  10   7   0       81.58       90.29     11.48 o
  11   7   0       29.64       32.94      3.38 o
   0   8   0        9.88        9.79      0.98 o
   1   8   0        0.64        1.64      0.46 o
   2   8   0      187.59      191.57      3.70 o
   3   8   0      267.38      281.87      4.22 o
   4   8   0       69.59       66.42      3.34 o
   5   8   0       77.73       58.05      2.00 o
   6   8   0     1294.27     1417.59     35.68 o
   7   8   0       34.73       32.44      3.66 o
   8   8   0       14.83       16.13      1.64 o
   9   8   0        0.88        0.98      0.48 o
  10   8   0        0.45        3.52      1.80 o
   1   9   0      111.57      111.32      5.64 o
   2   9   0        1.68        2.94      1.03 o
   3   9   0      166.60      166.69     12.46 o
   4   9   0      220.42      217.29     15.80 o
   5   9   0       43.90       40.28      2.56 o
   6   9   0       63.90       65.13      5.36 o
   7   9   0        0.12        1.04      0.41 o
   8   9   0       49.21       41.08      7.54 o
   9   9   0      257.68      283.94     22.09 o
   0  10   0        4.21        4.92      0.99 o
   1  10   0       12.30       13.54      0.76 o
   2  10   0      183.64      191.59     14.46 o
   3  10   0        4.17        5.29      1.60 o
   4  10   0       10.63       10.05      1.02 o
   5  10   0       57.97       62.35      4.70 o
   6  10   0       83.67       71.12      7.49 o
   7  10   0       56.93       56.57      8.30 o
   8  10   0       43.08       39.97      9.45 o
   1  11   0      274.23      261.16     32.17 o
   2  11   0        0.53        2.33      0.59 o
   3  11   0       17.40       19.75      2.35 o
   4  11   0       21.63       20.27      1.64 o
   5  11   0        3.93        4.03      0.79 o
   6  11   0        4.54        4.23      2.23 o
   7  11   0       27.18       23.29      2.39 o
   0  12   0      112.24      105.40      7.53 o
   1  12   0      150.89      147.87      7.06 o
   2  12   0        9.53        8.61      1.15 o
   3  12   0        3.81        3.89      0.94 o
   4  12   0       55.88       47.05      3.36 o
   5  12   0       30.27       25.39      2.48 o
   1  13   0       24.77       26.04      2.75 o
   2  13   0       12.23       12.44      1.61 o
   3  13   0       21.65       21.96      3.54 o
   1   0   1      560.20      497.40      4.42 o
   2   0   1     3739.49     3503.19     30.39 o
   3   0   1      563.79      561.39      3.60 o
   4   0   1      768.13      772.67      4.67 o
   5   0   1       21.85       16.65      0.75 o
   6   0   1      583.52      618.17      5.26 o
   7   0   1      104.17       91.42      1.65 o
   8   0   1      604.45      586.16      9.61 o
   9   0   1      420.97      455.87      7.93 o
  10   0   1        1.71        2.18      0.40 o
  11   0   1       25.12       19.10      2.39 o
  12   0   1       67.25       68.34      4.04 o
  13   0   1        0.54        2.75      2.30 o
   0   1   1       31.08       36.91      0.28 o
   1   1   1      266.87      219.05      1.59 o
   2   1   1     1127.57     1047.75      7.14 o
   3   1   1     2000.65     1901.49      8.89 o
   4   1   1      105.08       94.19      1.24 o
   5   1   1      254.81      236.57      1.68 o
   6   1   1       76.38       77.78      0.94 o
   7   1   1      320.91      312.51      2.90 o
   8   1   1      153.56      146.62      2.64 o
   9   1   1      212.56      219.99      3.55 o
  10   1   1      203.46      202.57      2.86 o
  11   1   1       16.65       13.29      1.00 o
  12   1   1       15.79       17.59      1.93 o
  13   1   1      103.79      113.93      6.41 o
   0   2   1     1875.42     1735.84      8.28 o
   1   2   1      890.37      836.47      4.42 o
   2   2   1     2119.11     2000.17      9.15 o
   3   2   1      336.89      268.44      1.70 o
   4   2   1      541.93      542.42      2.43 o
   5   2   1      546.50      556.20      2.76 o
   6   2   1      492.53      508.72      2.95 o
   7   2   1      523.84      528.52      4.55 o
   8   2   1       90.47       87.66      2.82 o
   9   2   1      216.69      215.71      2.62 o
  10   2   1      152.78      144.48      2.08 o
  11   2   1        2.83        2.78      0.44 o
  12   2   1        9.76        9.25      1.15 o
  13   2   1       23.30       25.11      2.15 o
   0   3   1     3364.34     3331.97     16.17 o
   1   3   1     1198.27     1163.24      4.87 o
   2   3   1     2701.63     2635.15     10.60 o
   3   3   1     1164.55     1172.00      5.32 o
   4   3   1      862.81      870.72      4.79 o
   5   3   1      123.87      104.53      1.23 o
   6   3   1      441.70      466.05      3.95 o
   7   3   1      298.87      274.09      2.86 o
   8   3   1      463.27      453.95      5.75 o
   9   3   1       38.21       34.92      1.21 o
  10   3   1       70.44       68.01      2.42 o
  11   3   1      314.62      309.50      7.52 o
  12   3   1       22.67       26.34      1.97 o
   0   4   1      342.53      323.46      1.84 o
   1   4   1      100.25       80.44      0.86 o
   2   4   1       83.41       76.31      1.19 o
   3   4   1     1080.28     1147.61      4.99 o
   4   4   1      107.33      104.50      0.89 o
   5   4   1      303.62      320.15      1.89 o
   6   4   1      136.99      135.35      1.40 o
   7   4   1       23.09       23.31      0.93 o
   8   4   1      111.21      112.53      1.80 o
   9   4   1      138.99      122.34      2.09 o
  10   4   1       11.07       10.20      1.01 o
  11   4   1       16.71       16.35      1.88 o
  12   4   1       50.54       56.98      3.79 o
   0   5   1      271.02      319.56      3.77 o
   1   5   1      741.61      785.77      2.94 o
   2   5   1     1457.65     1571.09      7.39 o
   3   5   1      573.54      600.66      3.54 o
   4   5   1      123.95      116.54      1.13 o
   5   5   1       96.60       82.33      1.42 o
   6   5   1      172.69      174.21      1.75 o
   7   5   1      193.03      178.98      2.08 o
   8   5   1      231.60      231.59      2.74 o
   9   5   1      176.80      172.03      2.29 o
  10   5   1       73.66       72.19      3.85 o
  11   5   1      102.69       97.55      3.70 o
  12   5   1       36.29       46.61      3.18 o
   0   6   1      401.84      426.62      4.16 o
   1   6   1     1007.86     1112.62      5.67 o
   2   6   1      179.15      169.01      1.15 o
   3   6   1       36.99       43.62      0.78 o
   4   6   1       76.90       73.33      1.30 o
   5   6   1       50.26       42.67      0.99 o
   6   6   1      286.76      285.96      3.09 o
   7   6   1      189.29      168.97      3.03 o
   8   6   1      163.85      152.22      2.46 o
   9   6   1      111.09      105.23      4.21 o
  10   6   1       56.71       53.41      4.37 o
  11   6   1        9.92        9.81      1.26 o
   0   7   1       33.44       25.53      1.47 o
   1   7   1      420.43      432.87      2.94 o
   2   7   1      139.46      142.45      1.50 o
   3   7   1      398.52      413.24      3.47 o
   4   7   1       20.34       21.39      0.69 o
   5   7   1      496.14      526.01      5.21 o
   6   7   1      254.78      254.48      2.76 o
   7   7   1      449.97      454.27      7.07 o
   8   7   1       24.18       21.83      1.06 o
   9   7   1      388.49      420.18      8.60 o
  10   7   1        2.89        2.92      0.81 o
  11   7   1        3.21        3.38      0.92 o
   0   8   1       43.63       41.25      1.61 o
   1   8   1        3.02        3.97      0.44 o
   2   8   1      650.36      753.05      5.09 o
   3   8   1       17.89       18.97      0.63 o
   4   8   1      177.56      188.27      7.32 o
   5   8   1      318.97      339.73     10.22 o
   6   8   1      214.48      212.76      5.25 o
   7   8   1       30.87       22.80      0.89 o
   8   8   1       11.55        8.40      0.66 o
   9   8   1       62.65       53.23      6.06 o
  10   8   1       25.66       24.43      2.32 o
   0   9   1       19.73       13.83      1.07 o
   1   9   1      136.44      126.90      4.17 o
   2   9   1       27.40       24.97      0.81 o
   3   9   1      343.48      380.52      6.28 o
   4   9   1       40.30       37.35      1.25 o
   5   9   1       72.61       69.41      3.45 o
   6   9   1       37.38       32.62      1.26 o
   7   9   1      185.27      172.21      8.20 o
   8   9   1       64.56       60.10      4.00 o
   9   9   1        6.99        6.44      1.38 o
   0  10   1       52.64       37.98      4.62 o
   1  10   1      288.62      277.91     13.51 o
   2  10   1      145.65      149.85      8.17 o
   3  10   1       26.04       24.64      1.06 o
   4  10   1       33.39       27.66      1.13 o
   5  10   1        2.95        3.35      0.71 o
   6  10   1       34.87       35.78      2.63 o
   7  10   1       13.85       17.43      1.47 o
   8  10   1       32.90       28.69      4.52 o
   0  11   1       95.99       84.99      5.11 o
   1  11   1       50.65       41.16      2.17 o
   2  11   1      150.46      140.09      8.27 o
   3  11   1      135.60      134.11      6.93 o
   4  11   1       37.25       38.41      2.25 o
   5  11   1       75.47       73.65      2.97 o
   6  11   1       50.20       45.34      3.59 o
   7  11   1       22.09       16.67      1.09 o
   0  12   1        0.58        2.14      1.70 o
   1  12   1      254.32      256.72      8.10 o
   2  12   1       11.63        9.65      0.70 o
   3  12   1       11.65       11.08      0.77 o
   4  12   1       12.32        9.03      1.17 o
   5  12   1        2.14        3.01      0.50 o
   0  13   1        0.67        1.69      1.31 o
   1  13   1       18.55       17.02      1.23 o
   2  13   1       36.04       41.88      2.66 o
   3  13   1       22.31       24.34      1.81 o
   0   0   2     1005.28      898.72      5.54 o
   1   0   2    11004.03    10649.72    250.05 o
   2   0   2    16201.93    16980.18    217.73 o
   3   0   2      275.49      248.22      1.75 o
   4   0   2     5880.68     6235.73     51.16 o
   5   0   2      140.35      155.04      2.82 o
   6   0   2     1496.03     1665.97     12.01 o
   7   0   2      170.30      170.53      3.06 o
   8   0   2      206.65      189.46      3.37 o
   9   0   2      171.82      163.21      3.37 o
  10   0   2      319.27      327.91      6.22 o
  11   0   2        2.74        2.48      0.97 o
  12   0   2      143.83      139.18     10.74 o
  13   0   2        0.19        1.05      1.31 o
   0   1   2     3251.91     2987.77     14.46 o
   1   1   2      533.44      441.90      2.48 o
   2   1   2     2782.47     2564.19     11.41 o
   3   1   2     3510.86     3587.43     17.92 o
   4   1   2       66.50       56.75      1.10 o
   5   1   2       75.93       80.40      0.88 o
   6   1   2      288.52      290.15      1.86 o
   7   1   2      611.37      587.26      5.25 o
   8   1   2       19.87       18.14      0.64 o
   9   1   2       87.34       89.84      1.73 o
  10   1   2      290.15      292.03      6.31 o
  11   1   2      110.32       96.57      3.84 o
  12   1   2       78.00       76.70      4.46 o
  13   1   2       27.92       26.50      2.18 o
   0   2   2    16941.38    18231.46     74.94 o
   1   2   2      754.76      702.04      2.26 o
   2   2   2     1012.43      957.70      3.90 o
   3   2   2     1356.23     1324.74      6.94 o
   4   2   2      903.72      938.27      4.08 o
   5   2   2      501.90      497.61      2.42 o
   6   2   2     1018.81     1091.99      8.02 o
   7   2   2      473.99      484.50      4.04 o
   8   2   2      209.52      197.69      2.32 o
   9   2   2      630.78      628.20      7.47 o
  10   2   2      163.80      172.77      2.98 o
  11   2   2      232.27      224.62      5.47 o
  12   2   2       48.58       49.86      3.44 o
  13   2   2       30.69       24.84      2.15 o
   0   3   2      337.41      276.00      2.13 o
   1   3   2      527.65      514.63      2.56 o
   2   3   2     1363.59     1305.71      6.18 o
   3   3   2      174.97      175.22      0.94 o
   4   3   2      192.38      181.14      1.04 o
   5   3   2     2214.72     2371.64     13.05 o
   6   3   2      235.83      234.79      2.28 o
   7   3   2       68.18       59.64      1.00 o
   8   3   2      384.22      389.20      4.74 o
   9   3   2      585.96      593.52      8.37 o
  10   3   2      128.51      116.80      3.31 o
  11   3   2       47.30       37.58      2.35 o
  12   3   2       89.62       84.66      4.90 o
   0   4   2        0.10        1.58      0.39 o
   1   4   2     3227.03     3302.69     13.35 o
   2   4   2      212.62      220.48      1.05 o
   3   4   2     1376.92     1453.28      7.05 o
   4   4   2      126.03      137.62      1.57 o
   5   4   2      234.65      239.77      2.19 o
   6   4   2      171.06      171.73      3.24 o
   7   4   2       62.85       51.80      1.04 o
   8   4   2       16.55       12.45      0.56 o
   9   4   2      613.75      612.11      8.17 o
  10   4   2       16.72       12.40      0.98 o
  11   4   2       69.74       74.41      4.59 o
  12   4   2       17.16       17.34      1.47 o
   0   5   2     1359.38     1432.81      7.44 o
   1   5   2      215.24      234.04      1.12 o
   2   5   2      128.19      125.80      0.83 o
   3   5   2      470.69      486.86      3.24 o
   4   5   2      196.36      202.14      1.94 o
   5   5   2      374.54      389.39      3.85 o
   6   5   2       50.07       46.49      1.33 o
   7   5   2       34.42       31.65      1.07 o
   8   5   2      357.61      414.75      7.51 o
   9   5   2        2.15        2.65      0.58 o
  10   5   2      167.60      168.08      3.98 o
  11   5   2      116.39      118.50      6.59 o
  12   5   2      130.58      146.51      8.91 o
   0   6   2      493.74      524.13      3.33 o
   1   6   2      887.40     1016.42      5.16 o
   2   6   2      516.93      566.20      2.41 o
   3   6   2      815.48      887.86      5.35 o
   4   6   2       26.60       22.03      0.72 o
   5   6   2       15.74       17.41      0.91 o
   6   6   2      200.44      197.24      2.21 o
   7   6   2       53.19       47.29      1.46 o
   8   6   2       30.53       24.78      1.16 o
   9   6   2       15.76       11.95      0.80 o
  10   6   2       71.39       70.39      3.64 o
  11   6   2       68.41       78.80      4.80 o
   0   7   2        9.25        6.55      0.48 o
   1   7   2       14.20       13.07      0.74 o
   2   7   2      225.30      251.23      1.95 o
   3   7   2       13.34       12.86      0.39 o
   4   7   2      128.16      129.63      1.42 o
   5   7   2       68.84       64.54      1.47 o
   6   7   2      128.93      122.87      4.51 o
   7   7   2       54.33       51.79      1.74 o
   8   7   2       96.74       97.97      3.42 o
   9   7   2        2.99        2.07      0.43 o
  10   7   2       42.60       43.35      2.81 o
  11   7   2       16.54       17.51      1.61 o
   0   8   2        4.66        2.81      0.54 o
   1   8   2        0.09        1.82      0.25 o
   2   8   2      300.32      329.48      3.02 o
   3   8   2      246.53      255.39      4.14 o
   4   8   2      511.34      535.04      6.60 o
   5   8   2       39.27       33.82      1.56 o
   6   8   2       36.58       33.88      0.92 o
   7   8   2      138.02      133.70      2.74 o
   8   8   2      191.95      216.89      5.36 o
   9   8   2        6.25        2.96      0.94 o
  10   8   2       27.04       27.79      2.13 o
   0   9   2        0.27        2.04      0.43 o
   1   9   2      414.36      477.74      6.18 o
   2   9   2       38.43       26.82      0.86 o
   3   9   2      301.85      340.47      9.39 o
   4   9   2      282.03      295.58      5.12 o
   5   9   2       83.12       75.73      2.17 o
   6   9   2       13.62       11.20      0.65 o
   7   9   2       88.20       83.85      2.71 o
   8   9   2       87.90       92.44      4.26 o
   9   9   2       12.89       14.06      1.38 o
   0  10   2       23.55       19.78      1.95 o
   1  10   2       96.04      103.82      3.96 o
   2  10   2      131.33      129.50      6.09 o
   3  10   2       14.76       14.93      1.03 o
   4  10   2       40.53       33.71      1.50 o
   5  10   2      131.20      135.27      6.09 o
   6  10   2      165.64      184.97      7.36 o
   7  10   2       18.76       16.53      1.31 o
   8  10   2        5.89        4.03      0.63 o
   0  11   2        1.20        2.70      0.82 o
   1  11   2       76.47       71.86      3.13 o
   2  11   2       94.39       89.23      3.13 o
   3  11   2      126.86      117.41      4.05 o
   4  11   2       37.02       31.68      1.41 o
   5  11   2       27.37       28.53      1.48 o
   6  11   2       29.69       28.63      1.70 o
   7  11   2        5.46        6.44      0.63 o
   0  12   2        1.29        2.87      1.75 o
   1  12   2       36.36       34.66      1.46 o
   2  12   2       27.06       24.72      1.21 o
   3  12   2       45.47       47.06      2.31 o
   4  12   2       16.11       14.75      1.00 o
   5  12   2       69.97       71.74      3.66 o
   0  13   2       24.67       27.71      2.90 o
   1  13   2       17.28       17.96      1.45 o
   2  13   2       22.77       20.91      1.84 o
   1   0   3      265.32      289.65      3.00 o
   2   0   3        6.66        0.77      0.29 o
   3   0   3     1083.15     1012.01      7.03 o
   4   0   3      292.03      280.38      1.64 o
   5   0   3       47.46       41.16      0.90 o
   6   0   3       95.23       87.67      1.69 o
   7   0   3      106.46       99.31      3.78 o
   8   0   3      102.38       97.70      2.37 o
   9   0   3       99.25       92.92      3.32 o
  10   0   3        5.36        5.58      0.63 o
  11   0   3       40.81       46.11      3.08 o
  12   0   3        6.68        8.13      1.68 o
   0   1   3     4466.11     4206.95     28.57 o
   1   1   3     1843.96     1741.93      6.95 o
   2   1   3      937.50      845.50      5.35 o
   3   1   3     1291.88     1252.70      6.61 o
   4   1   3      108.43       88.52      0.96 o
   5   1   3      649.15      669.20      5.16 o
   6   1   3      226.39      226.83      2.78 o
   7   1   3       27.04       28.93      1.22 o
   8   1   3      119.03      104.53      1.84 o
   9   1   3      746.59      766.82     14.06 o
  10   1   3       80.78       73.97      2.84 o
  11   1   3       63.40       62.77      2.58 o
  12   1   3       10.58       11.45      1.47 o
   0   2   3     2174.82     2102.30      8.21 o
   1   2   3     1720.77     1647.36      5.32 o
   2   2   3      307.11      246.20      1.17 o
   3   2   3     1925.92     2039.07      7.03 o
   4   2   3      251.35      260.25      1.80 o
   5   2   3      594.25      611.18      3.18 o
   6   2   3      750.92      786.21      6.03 o
   7   2   3       39.76       37.07      0.95 o
   8   2   3      100.74       95.06      1.87 o
   9   2   3        6.67        4.81      0.67 o
  10   2   3        5.75        6.28      0.66 o
  11   2   3        9.86        8.24      1.22 o
  12   2   3        7.96        4.40      1.81 o
   0   3   3     1334.76     1327.20      5.06 o
   1   3   3       91.88       85.79      0.59 o
   2   3   3     3764.48     3922.82     12.06 o
   3   3   3      903.12      944.12      3.15 o
   4   3   3      257.90      283.54      2.21 o
   5   3   3      420.43      433.75      2.42 o
   6   3   3      321.33      328.86      3.27 o
   7   3   3      165.95      172.77      2.12 o
   8   3   3      187.16      189.27      2.97 o
   9   3   3      147.57      134.38      4.37 o
  10   3   3      452.88      475.45     10.56 o
  11   3   3      105.87      111.30      3.58 o
  12   3   3       54.30       51.82      3.37 o
   0   4   3     4023.36     4033.69     23.52 o
   1   4   3      168.99      179.57      1.18 o
   2   4   3      527.68      570.73      2.25 o
   3   4   3      116.71      115.00      1.20 o
   4   4   3       97.88      106.91      0.99 o
   5   4   3      409.37      402.90      2.82 o
   6   4   3       87.66       81.15      1.57 o
   7   4   3       30.65       24.47      0.99 o
   8   4   3       25.99       19.55      0.81 o
   9   4   3        5.57        4.85      0.72 o
  10   4   3      229.65      244.27      9.21 o
  11   4   3       25.06       25.00      1.42 o
  12   4   3       83.59       88.99      5.38 o
   0   5   3      861.66      908.09      3.93 o
   1   5   3      456.78      470.63      2.42 o
   2   5   3      274.32      267.40      1.54 o
   3   5   3      458.99      488.26      2.51 o
   4   5   3     1074.96     1135.82      6.89 o
   5   5   3       17.31       12.15      0.67 o
   6   5   3      120.40      130.78      1.38 o
   7   5   3      107.28      111.82      2.09 o
   8   5   3       29.73       26.74      0.91 o
   9   5   3      282.49      280.51      5.83 o
  10   5   3       42.78       40.94      1.98 o
  11   5   3      147.10      147.63      8.03 o
  12   5   3       42.96       38.93      2.68 o
   0   6   3        2.03        1.42      0.57 o
   1   6   3       88.69      104.83      1.10 o
   2   6   3       37.90       40.02      1.45 o
   3   6   3      343.32      339.00      2.46 o
   4   6   3       92.43       75.14      1.98 o
   5   6   3      254.11      246.36      2.18 o
   6   6   3       89.41       80.71      2.62 o
   7   6   3      211.05      224.93      3.01 o
   8   6   3       45.52       35.39      1.47 o
   9   6   3       99.67       95.31      4.67 o
  10   6   3       36.37       30.74      2.61 o
  11   6   3       31.47       30.18      1.98 o
   0   7   3       24.40       20.51      1.23 o
   1   7   3        3.36        5.56      0.41 o
   2   7   3      150.20      164.06      1.51 o
   3   7   3      267.36      270.52      1.86 o
   4   7   3      302.49      327.52      3.10 o
   5   7   3       26.85       21.18      0.83 o
   6   7   3      187.78      199.78      3.78 o
   7   7   3      137.39      152.22      2.73 o
   8   7   3        2.37        1.85      0.32 o
   9   7   3       29.36       29.31      1.65 o
  10   7   3       32.62       30.07      2.43 o
   0   8   3       11.70        9.70      0.63 o
   1   8   3      354.65      390.65      3.51 o
   2   8   3      502.02      561.12      7.59 o
   3   8   3      450.28      494.23      4.94 o
   4   8   3      125.55      130.55      3.31 o
   5   8   3       70.63       68.63      2.55 o
   6   8   3      218.51      218.61      8.70 o
   7   8   3       23.17       22.24      1.10 o
   8   8   3       57.35       52.18      2.14 o
   9   8   3       19.16       16.01      1.90 o
  10   8   3        0.58        2.09      0.67 o
   0   9   3       10.41        6.59      0.61 o
   1   9   3      162.11      174.26      4.82 o
   2   9   3       42.85       32.69      0.82 o
   3   9   3       60.36       52.06      1.97 o
   4   9   3      187.88      192.54      5.42 o
   5   9   3      149.10      154.84      3.74 o
   6   9   3      108.96      108.34      4.09 o
   7   9   3       67.89       67.13      3.21 o
   8   9   3       31.75       26.04      1.78 o
   9   9   3      129.10      141.15      7.38 o
   0  10   3      637.44      689.17     58.79 o
   1  10   3       51.06       47.31      2.66 o
   2  10   3      190.56      185.02      9.16 o
   3  10   3      183.52      174.39      7.72 o
   4  10   3       17.27       13.69      1.03 o
   5  10   3        6.14        7.04      0.51 o
   6  10   3       41.31       35.16      1.87 o
   7  10   3       25.82       21.99      1.48 o
   8  10   3       56.99       54.54      5.24 o
   0  11   3        0.90        2.69      0.67 o
   1  11   3       36.82       29.49      1.47 o
   2  11   3       34.18       35.42      2.18 o
   3  11   3       48.53       42.33      1.98 o
   4  11   3      134.05      122.72      3.64 o
   5  11   3       33.80       29.04      1.76 o
   6  11   3       67.02       54.74      3.04 o
   7  11   3       14.99       10.89      1.00 o
   0  12   3        2.75        2.80      0.59 o
   1  12   3       13.76       13.06      0.85 o
   2  12   3       19.56       17.98      1.11 o
   3  12   3       12.16       12.29      0.83 o
   4  12   3       39.29       39.97      2.41 o
   5  12   3      102.66      105.02      4.79 o
   0  13   3       78.60       89.14      7.12 o
   1  13   3        7.36        7.50      1.17 o
   0   0   4       42.53       45.25      0.90 o
   1   0   4     2167.22     2167.42     14.94 o
   2   0   4      491.61      495.70      4.51 o
   3   0   4     1009.09     1092.33      9.79 o
   4   0   4      102.18      103.44      0.98 o
   5   0   4       28.54       20.85      0.91 o
   6   0   4      985.02     1101.00     11.41 o
   7   0   4     1092.83     1144.40     10.32 o
   8   0   4      281.45      256.83      5.33 o
   9   0   4       93.17       82.00      2.84 o
  10   0   4      155.06      147.28      4.14 o
  11   0   4      195.23      192.33      8.72 o
  12   0   4       26.77       26.57      3.85 o
   0   1   4     4357.36     4182.15     21.79 o
   1   1   4      882.90      854.96      3.75 o
   2   1   4      286.30      282.80      1.31 o
   3   1   4      977.81      970.79      5.12 o
   4   1   4      312.42      342.98      1.73 o
   5   1   4      886.21      897.08      5.04 o
   6   1   4      332.05      324.73      2.79 o
   7   1   4      140.75      143.02      1.84 o
   8   1   4       53.13       46.02      1.13 o
   9   1   4      353.09      345.05      5.93 o
  10   1   4      129.12      130.14      3.49 o
  11   1   4      208.17      211.48      5.80 o
  12   1   4       43.65       46.05      3.19 o
   0   2   4      118.43      117.81      1.28 o
   1   2   4      371.28      361.23      1.78 o
   2   2   4     4139.06     4346.42     14.89 o
   3   2   4     1500.16     1587.63      6.81 o
   4   2   4      259.38      285.61      1.67 o
   5   2   4      117.06      118.66      1.08 o
   6   2   4       24.38       22.24      0.79 o
   7   2   4      225.96      218.86      2.08 o
   8   2   4        5.52        7.61      0.54 o
   9   2   4       72.29       72.13      2.24 o
  10   2   4       19.49       22.36      1.11 o
  11   2   4       28.05       31.75      1.71 o
  12   2   4      113.93      123.18      7.12 o
   0   3   4       24.44       21.16      0.53 o
   1   3   4      924.46      973.48      3.46 o
   2   3   4     1177.62     1223.70      3.58 o
   3   3   4     1266.23     1358.59      5.08 o
   4   3   4      235.08      246.80      1.66 o
   5   3   4      116.78      108.84      1.20 o
   6   3   4      276.92      257.26      2.43 o
   7   3   4      450.47      466.61      5.07 o
   8   3   4      516.41      544.23      5.97 o
   9   3   4       97.46       91.80      3.99 o
  10   3   4       65.01       69.69      3.47 o
  11   3   4       26.63       30.73      2.56 o
  12   3   4       17.97       12.56      1.51 o
   0   4   4       84.73      100.47      1.06 o
   1   4   4      450.27      456.69      2.03 o
   2   4   4      808.97      813.51      2.92 o
   3   4   4     2331.23     2495.36     11.59 o
   4   4   4      140.79      138.57      1.24 o
   5   4   4      194.78      208.15      2.02 o
   6   4   4       13.91       15.03      0.56 o
   7   4   4      794.27      843.69      9.65 o
   8   4   4      126.21      132.71      2.79 o
   9   4   4      147.31      154.25      3.77 o
  10   4   4       82.08       83.89      3.02 o
  11   4   4       43.85       44.85      2.61 o
  12   4   4        4.07        8.19      1.88 o
   0   5   4      178.36      173.95      1.36 o
   1   5   4      112.95      113.14      1.06 o
   2   5   4      143.34      155.54      1.17 o
   3   5   4       70.30       60.98      1.20 o
   4   5   4      235.85      241.48      1.96 o
   5   5   4       75.57       68.62      1.88 o
   6   5   4      208.89      215.32      2.69 o
   7   5   4      306.87      321.10      3.33 o
   8   5   4       70.73       75.40      2.29 o
   9   5   4      115.88      109.16      4.43 o
  10   5   4       66.70       69.50      2.29 o
  11   5   4      188.47      216.39     10.77 o
   0   6   4      142.34      161.32      2.63 o
   1   6   4       95.70       99.12      1.49 o
   2   6   4      145.71      143.69      1.55 o
   3   6   4      908.83     1026.88      7.29 o
   4   6   4      114.83      107.65      2.15 o
   5   6   4       42.12       35.30      1.37 o
   6   6   4      429.37      463.90      7.73 o
   7   6   4      276.69      266.87      3.99 o
   8   6   4      277.22      299.77      5.83 o
   9   6   4       74.87       80.12      2.44 o
  10   6   4        9.92        8.94      0.95 o
  11   6   4        3.95        4.97      1.05 o
   0   7   4        4.58        5.14      0.65 o
   1   7   4      208.76      223.62      1.69 o
   2   7   4      112.84      110.32      1.16 o
   3   7   4      248.53      262.38      2.46 o
   4   7   4      106.13       95.51      2.25 o
   5   7   4       39.20       37.49      0.98 o
   6   7   4      119.23      113.75      3.62 o
   7   7   4      141.69      151.42      4.27 o
   8   7   4        8.49        8.16      1.01 o
   9   7   4        0.02        1.88      0.52 o
  10   7   4       10.06       10.64      0.86 o
   0   8   4       91.98       80.10      5.36 o
   1   8   4      131.92      131.79      3.61 o
   2   8   4      299.07      317.84      4.20 o
   3   8   4      460.82      517.16      4.76 o
   4   8   4      783.22      912.36      8.22 o
   5   8   4       22.31       16.72      0.67 o
   6   8   4      105.84      103.65      3.11 o
   7   8   4       33.56       30.70      1.25 o
   8   8   4       20.81       23.41      1.44 o
   9   8   4       19.64       18.72      1.09 o
  10   8   4       14.00       15.20      1.42 o
   0   9   4       42.68       40.74      3.44 o
   1   9   4      217.28      239.63      9.13 o
   2   9   4       50.34       44.61      1.87 o
   3   9   4      226.74      257.52      3.88 o
   4   9   4       17.81       19.61      0.73 o
   5   9   4        3.35        2.20      0.22 o
   6   9   4       39.83       30.97      1.48 o
   7   9   4       31.31       28.06      1.38 o
   8   9   4       80.67       85.04      4.59 o
   9   9   4       42.84       45.00      4.42 o
   0  10   4      219.82      234.05     24.93 o
   1  10   4       39.21       39.05      2.56 o
   2  10   4       73.60       82.00      2.53 o
   3  10   4        4.72        4.67      0.52 o
   4  10   4      103.97      102.42      3.07 o
   5  10   4        2.48        2.17      0.33 o
   6  10   4       15.86       13.49      0.96 o
   7  10   4       41.42       40.27      2.96 o
   8  10   4       26.27       30.40      2.36 o
   0  11   4       23.74       19.71      1.62 o
   1  11   4      119.45      126.01      7.64 o
   2  11   4        7.00        5.81      0.48 o
   3  11   4       41.03       35.12      1.30 o
   4  11   4       19.02       17.57      1.04 o
   5  11   4       41.60       38.21      2.00 o
   6  11   4        9.16        7.87      0.74 o
   0  12   4        0.46        1.87      0.71 o
   1  12   4        7.94        6.95      0.56 o
   2  12   4       34.51       36.76      2.23 o
   3  12   4       20.12       17.81      1.10 o
   4  12   4       16.24       15.89      1.17 o
   1   0   5     1319.66     1323.58      8.50 o
   2   0   5      587.12      584.40      3.83 o
   3   0   5     1181.51     1230.91     11.45 o
   4   0   5      339.45      322.16      4.77 o
   5   0   5      485.57      474.45      7.09 o
   6   0   5      788.30      754.92      7.82 o
   7   0   5      825.27      844.29     11.71 o
   8   0   5       61.70       47.71      5.26 o
   9   0   5       22.86       24.39      1.80 o
  10   0   5       24.81       28.67      2.80 o
  11   0   5        1.93        6.49      1.50 o
  12   0   5      228.84      234.12     18.42 o
   0   1   5      961.26      945.59      9.59 o
   1   1   5     1037.59      999.22      5.23 o
   2   1   5     1392.62     1439.42      5.52 o
   3   1   5      577.16      630.35      4.26 o
   4   1   5      254.46      254.47      2.18 o
   5   1   5       57.35       55.88      1.17 o
   6   1   5        1.23        2.04      0.34 o
   7   1   5       23.59       18.22      0.61 o
   8   1   5      752.63      794.82      9.12 o
   9   1   5      222.06      231.22      4.06 o
  10   1   5      180.18      182.14      8.38 o
  11   1   5       36.65       36.91      2.49 o
  12   1   5        2.59        4.41      0.75 o
   0   2   5      444.99      438.62      2.62 o
   1   2   5      690.47      754.93      3.21 o
   2   2   5      288.99      298.56      1.40 o
   3   2   5      700.67      716.96      3.69 o
   4   2   5       33.32       45.33      0.88 o
   5   2   5       28.67       23.09      0.63 o
   6   2   5      573.68      624.89      5.35 o
   7   2   5       43.75       41.44      0.93 o
   8   2   5       26.98       21.69      0.79 o
   9   2   5      111.23      108.96      2.35 o
  10   2   5        0.76        1.42      1.01 o
  11   2   5       12.78       12.41      1.38 o
  12   2   5       72.17       75.84      4.50 o
   0   3   5     3063.01     3401.46     14.14 o
   1   3   5       18.13       12.41      0.54 o
   2   3   5      797.36      820.01      3.62 o
   3   3   5      462.74      502.07      2.54 o
   4   3   5      108.84       92.67      0.98 o
   5   3   5       82.68       81.70      1.11 o
   6   3   5       86.15       82.16      1.53 o
   7   3   5       56.06       62.38      1.37 o
   8   3   5       14.26       13.28      0.69 o
   9   3   5       54.42       47.59      1.73 o
  10   3   5       68.22       68.97      2.43 o
  11   3   5       18.49       18.42      1.23 o
  12   3   5       23.45       22.18      1.84 o
   0   4   5      203.88      188.68      1.67 o
   1   4   5      458.92      502.33      2.17 o
   2   4   5      207.39      219.35      1.39 o
   3   4   5      146.59      134.61      1.26 o
   4   4   5        8.84       10.89      0.39 o
   5   4   5      493.90      516.49      4.22 o
   6   4   5      318.60      340.11      3.67 o
   7   4   5      149.14      140.54      2.61 o
   8   4   5      284.10      292.41      5.67 o
   9   4   5      196.27      212.70      5.41 o
  10   4   5        2.44        1.21      0.60 o
  11   4   5       17.29       16.06      1.00 o
   0   5   5       59.21       52.31      1.12 o
   1   5   5      281.41      287.57      1.93 o
   2   5   5      285.15      302.48      2.16 o
   3   5   5      149.39      142.80      1.49 o
   4   5   5       51.66       44.27      0.76 o
   5   5   5       98.37       98.13      1.46 o
   6   5   5       68.59       56.80      1.42 o
   7   5   5       59.94       61.99      1.35 o
   8   5   5      161.64      173.50      3.81 o
   9   5   5       49.01       51.10      2.23 o
  10   5   5      161.38      176.06      4.72 o
  11   5   5       20.77       18.32      1.10 o
   0   6   5     1363.80     1568.35     14.99 o
   1   6   5      318.39      365.88      2.69 o
   2   6   5       93.39       90.32      1.28 o
   3   6   5      381.40      397.25      2.63 o
   4   6   5       16.43       14.33      0.62 o
   5   6   5      834.24      930.77      8.65 o
   6   6   5      228.51      204.62      2.61 o
   7   6   5      205.80      211.74      3.22 o
   8   6   5       14.12       12.95      0.90 o
   9   6   5       35.16       38.46      2.34 o
  10   6   5       38.10       45.52      2.33 o
   0   7   5      233.73      222.45      3.26 o
   1   7   5       77.08       74.65      1.55 o
   2   7   5       36.61       34.15      0.84 o
   3   7   5      252.55      271.74      2.86 o
   4   7   5       40.35       38.80      1.38 o
   5   7   5      204.52      216.13      2.49 o
   6   7   5      248.10      264.83      3.91 o
   7   7   5       12.27       10.64      0.68 o
   8   7   5       14.52       13.55      1.45 o
   9   7   5      146.84      172.32      7.51 o
  10   7   5       16.60       14.20      1.35 o
   0   8   5      438.07      464.82     10.75 o
   1   8   5      253.92      289.94      3.63 o
   2   8   5       89.21       84.08      3.04 o
   3   8   5       60.63       69.34      2.83 o
   4   8   5      452.61      503.92      5.70 o
   5   8   5      513.67      562.96     12.75 o
   6   8   5      254.39      264.65      9.62 o
   7   8   5        5.27        3.61      0.54 o
   8   8   5       60.20       64.28      4.39 o
   9   8   5        2.73        4.14      0.56 o
   0   9   5       12.94       10.64      1.05 o
   1   9   5       61.91       56.69      4.15 o
   2   9   5       45.39       46.72      2.20 o
   3   9   5        7.02        7.25      0.63 o
   4   9   5       81.47       74.73      2.64 o
   5   9   5       16.59       12.32      0.79 o
   6   9   5       18.57       13.21      0.74 o
   7   9   5       62.09       57.08      3.41 o
   8   9   5        6.48        4.43      0.95 o
   0  10   5       55.16       51.85      4.62 o
   1  10   5       20.12       16.86      1.06 o
   2  10   5      161.84      168.17      6.23 o
   3  10   5        9.66       10.12      0.71 o
   4  10   5       36.13       34.36      1.73 o
   5  10   5        5.47        4.65      0.38 o
   6  10   5       76.80       75.33      3.66 o
   7  10   5       27.01       19.75      1.50 o
   0  11   5        1.70        1.91      0.92 o
   1  11   5       14.92       12.39      0.77 o
   2  11   5       28.03       30.88      1.27 o
   3  11   5       54.12       54.11      2.57 o
   4  11   5       20.99       19.86      1.12 o
   5  11   5      145.02      154.02      8.27 o
   6  11   5      101.13       94.09      5.00 o
   0  12   5       71.08       70.75      6.16 o
   1  12   5       17.85       18.86      1.06 o
   2  12   5       21.52       24.90      1.67 o
   3  12   5        3.47        3.04      0.48 o
   0   0   6      916.29      840.82      5.29 o
   1   0   6      386.25      414.74      2.68 o
   2   0   6      565.53      603.06      4.02 o
   3   0   6        0.31        0.79      0.40 o
   4   0   6       17.29       12.01      0.60 o
   5   0   6        3.52        4.78      0.66 o
   6   0   6     1392.32     1470.50     13.10 o
   7   0   6       55.12       54.48      2.90 o
   8   0   6      514.39      533.80     15.28 o
   9   0   6       95.71       94.47      4.51 o
  10   0   6        8.57        4.88      1.22 o
  11   0   6       10.03        6.34      1.34 o
  12   0   6      469.33      526.40     47.59 o
   0   1   6      281.26      272.29      2.97 o
   1   1   6       89.68       82.29      0.74 o
   2   1   6      392.35      408.06      1.87 o
   3   1   6      298.69      332.33      2.09 o
   4   1   6      196.56      185.08      1.68 o
   5   1   6       15.92       11.56      0.42 o
   6   1   6       16.03       10.44      0.44 o
   7   1   6      419.31      428.93      6.04 o
   8   1   6      684.74      724.09     11.66 o
   9   1   6      126.95      134.89      3.64 o
  10   1   6      131.21      135.80      4.49 o
  11   1   6       62.68       63.38      3.75 o
  12   1   6       71.03       88.41      5.11 o
   0   2   6      641.58      680.29      4.18 o
   1   2   6      122.97      130.50      0.86 o
   2   2   6      571.29      625.37      3.81 o
   3   2   6       12.56        8.03      0.37 o
   4   2   6       99.40       94.10      0.94 o
   5   2   6      223.16      227.89      1.95 o
   6   2   6       98.46       97.84      2.01 o
   7   2   6      202.01      217.08      3.11 o
   8   2   6       71.74       79.14      1.67 o
   9   2   6      213.87      224.20      5.60 o
  10   2   6      100.06      103.24      3.30 o
  11   2   6       22.05       25.42      2.42 o
   0   3   6     1029.13     1103.52     10.11 o
   1   3   6      696.98      702.50      2.98 o
   2   3   6      114.63      101.82      0.95 o
   3   3   6      434.37      441.42      2.91 o
   4   3   6      559.84      608.78      4.25 o
   5   3   6       62.24       57.88      1.09 o
   6   3   6      380.60      388.95      4.13 o
   7   3   6       93.85       98.40      1.73 o
   8   3   6      200.90      225.20      4.25 o
   9   3   6      108.57      110.88      5.16 o
  10   3   6       25.04       19.74      1.39 o
  11   3   6       27.49       37.02      2.64 o
   0   4   6        0.07        1.67      0.39 o
   1   4   6       71.09       74.80      0.83 o
   2   4   6       86.63       85.63      0.96 o
   3   4   6      172.78      200.01      1.68 o
   4   4   6      317.65      347.76      3.40 o
   5   4   6      109.72      117.36      1.92 o
   6   4   6      285.02      292.69      3.11 o
   7   4   6      161.90      170.39      2.66 o
   8   4   6       43.01       45.71      1.67 o
   9   4   6      158.11      180.03      8.18 o
  10   4   6        3.60        5.46      1.54 o
  11   4   6       30.82       35.30      2.33 o
   0   5   6       57.67       58.66      1.34 o
   1   5   6       68.58       68.29      1.04 o
   2   5   6       14.69       12.66      0.56 o
   3   5   6       46.46       41.35      1.29 o
   4   5   6       15.59       17.47      0.73 o
   5   5   6      180.46      197.33      2.24 o
   6   5   6      267.42      282.38      4.33 o
   7   5   6       42.75       33.85      1.26 o
   8   5   6       68.79       63.12      2.79 o
   9   5   6       16.56       16.12      1.17 o
  10   5   6       73.75       70.57      3.67 o
  11   5   6       25.33       29.39      1.86 o
   0   6   6      298.20      302.24      2.92 o
   1   6   6      994.58     1120.57      6.99 o
   2   6   6      200.23      202.58      2.00 o
   3   6   6      137.65      147.88      1.74 o
   4   6   6      604.20      655.03      6.29 o
   5   6   6       65.62       63.08      1.46 o
   6   6   6      438.75      453.22      7.35 o
   7   6   6       11.00       11.34      0.70 o
   8   6   6       24.89       25.17      1.41 o
   9   6   6        8.61        9.06      0.86 o
  10   6   6       10.96        8.62      1.05 o
   0   7   6      220.03      248.80      4.27 o
   1   7   6      172.49      181.99      2.43 o
   2   7   6      517.99      553.85      6.01 o
   3   7   6      115.03      111.81      3.13 o
   4   7   6       67.30       68.26      1.82 o
   5   7   6        5.29        4.82      0.41 o
   6   7   6      115.32      117.45      4.12 o
   7   7   6       20.89       18.92      0.96 o
   8   7   6        9.35        8.56      0.82 o
   9   7   6        1.25        1.65      0.60 o
   0   8   6     1267.64     1360.64     97.87 o
   1   8   6      236.21      232.39      8.18 o
   2   8   6       43.90       39.76      1.49 o
   3   8   6      110.75      106.44      3.16 o
   4   8   6       77.48       77.70      2.41 o
   5   8   6       20.00       16.94      0.95 o
   6   8   6      101.09       98.69      3.72 o
   7   8   6        6.73        5.27      0.52 o
   8   8   6       80.87       84.49      3.67 o
   9   8   6        4.66        4.20      0.73 o
   0   9   6        0.18        2.05      0.76 o
   1   9   6       38.63       44.25      2.65 o
   2   9   6       59.87       58.03      2.16 o
   3   9   6      185.72      199.87      7.07 o
   4   9   6       49.59       46.11      1.69 o
   5   9   6      113.21      110.37      4.02 o
   6   9   6       32.44       29.27      1.38 o
   7   9   6      121.38      127.06      5.78 o
   8   9   6       43.95       47.94      3.29 o
   0  10   6        1.62        3.75      0.72 o
   1  10   6        8.45        9.53      1.00 o
   2  10   6       66.54       69.33      4.40 o
   3  10   6       20.06       20.26      1.04 o
   4  10   6      107.89      109.12      3.76 o
   5  10   6       14.18       12.91      0.98 o
   6  10   6        7.69        7.69      0.66 o
   0  11   6        0.15        1.66      0.83 o
   1  11   6       13.85       11.43      0.86 o
   2  11   6       10.51        9.67      0.69 o
   3  11   6        5.29        5.47      0.68 o
   4  11   6        9.39        8.71      0.62 o
   5  11   6      114.72      122.61      4.61 o
   0  12   6       19.79       17.39      1.86 o
   1  12   6       12.09       15.71      1.06 o
   2  12   6       81.91       84.34      4.29 o
   1   0   7       24.24       29.10      1.13 o
   2   0   7     2429.72     2475.36     45.78 o
   3   0   7       82.33       90.61      3.52 o
   4   0   7       11.56        8.23      0.71 o
   5   0   7     1455.60     1599.45     16.53 o
   6   0   7       84.78       73.79      2.96 o
   7   0   7       27.32       32.77      1.63 o
   8   0   7        1.20        0.61      1.16 o
   9   0   7        4.12        3.66      1.26 o
  10   0   7       23.92       22.56      2.54 o
  11   0   7        1.45        1.87      1.05 o
   0   1   7       11.93        9.34      0.61 o
   1   1   7      169.85      160.26      1.49 o
   2   1   7      702.50      755.38      4.90 o
   3   1   7       16.02       13.58      0.43 o
   4   1   7      373.47      374.19      2.92 o
   5   1   7       11.10       12.19      0.67 o
   6   1   7      457.96      480.72      6.57 o
   7   1   7      376.70      373.76      5.51 o
   8   1   7      185.66      184.04      3.22 o
   9   1   7       72.56       71.40      3.87 o
  10   1   7       29.45       29.87      2.79 o
  11   1   7       90.92       89.18      5.26 o
   0   2   7      111.90      123.69      1.63 o
   1   2   7      224.55      238.13      2.08 o
   2   2   7      146.38      140.54      1.65 o
   3   2   7       81.16       84.84      1.08 o
   4   2   7      295.83      319.01      2.14 o
   5   2   7       17.02       16.47      0.67 o
   6   2   7      474.92      499.82      5.86 o
   7   2   7       60.22       51.82      1.27 o
   8   2   7      275.47      290.00      3.85 o
   9   2   7        1.92        2.52      0.45 o
  10   2   7       49.73       51.68      2.48 o
  11   2   7       14.19       14.65      1.97 o
   0   3   7       42.50       34.88      1.79 o
   1   3   7     1095.11     1197.74      6.69 o
   2   3   7      113.56      111.04      1.10 o
   3   3   7      143.02      141.03      1.77 o
   4   3   7      180.02      176.02      1.44 o
   5   3   7      122.15      129.23      1.56 o
   6   3   7       86.72       85.70      1.36 o
   7   3   7       13.79        9.60      0.62 o
   8   3   7      133.31      137.65      3.54 o
   9   3   7       18.11       21.63      1.67 o
  10   3   7       10.15        7.86      0.86 o
  11   3   7       43.47       48.91      5.13 o
   0   4   7      264.90      298.30      3.16 o
   1   4   7      595.72      632.29      4.05 o
   2   4   7       76.15       81.05      0.96 o
   3   4   7      101.30       98.05      1.51 o
   4   4   7      313.42      327.53      3.23 o
   5   4   7      258.73      282.77      3.25 o
   6   4   7       43.18       34.83      1.14 o
   7   4   7      166.71      183.08      2.53 o
   8   4   7       48.02       44.26      2.05 o
   9   4   7      139.32      149.92      4.80 o
  10   4   7       49.40       51.91      3.85 o
   0   5   7       84.59       87.17      1.68 o
   1   5   7       28.41       24.59      0.57 o
   2   5   7      113.24      122.91      1.37 o
   3   5   7      362.05      398.05      3.52 o
   4   5   7        7.16        4.48      0.36 o
   5   5   7       18.73       18.67      0.69 o
   6   5   7      113.57      109.41      2.11 o
   7   5   7      175.09      178.13      3.24 o
   8   5   7        7.16        7.92      0.63 o
   9   5   7       30.23       29.79      1.82 o
  10   5   7        3.36        4.23      0.55 o
   0   6   7      181.16      176.71      2.58 o
   1   6   7       18.69       13.63      0.58 o
   2   6   7      529.05      589.82      5.59 o
   3   6   7      197.87      230.72      2.22 o
   4   6   7      177.23      182.08      2.23 o
   5   6   7      263.26      321.51      3.52 o
   6   6   7       25.98       27.25      1.28 o
   7   6   7      111.71      104.30      3.36 o
   8   6   7       48.71       44.05      1.76 o
   9   6   7       76.88       86.72      3.72 o
  10   6   7       50.74       49.50      2.85 o
   0   7   7        2.58        3.63      0.56 o
   1   7   7       66.20       60.92      2.51 o
   2   7   7      118.67      126.97      2.56 o
   3   7   7       55.43       46.68      1.70 o
   4   7   7        2.44        2.37      0.26 o
   5   7   7       61.38       58.91      2.53 o
   6   7   7       31.22       27.99      1.50 o
   7   7   7      140.22      136.17      4.31 o
   8   7   7       49.48       48.04      1.95 o
   9   7   7        3.26        4.02      0.63 o
   0   8   7      418.76      442.81     24.17 o
   1   8   7       49.29       53.02      1.93 o
   2   8   7       38.52       37.60      1.56 o
   3   8   7       39.77       36.85      1.69 o
   4   8   7      205.00      211.56      6.81 o
   5   8   7       62.32       51.57      2.01 o
   6   8   7      134.18      130.24      7.49 o
   7   8   7       44.13       45.13      2.25 o
   8   8   7       15.61       11.94      0.91 o
   0   9   7      137.55      128.63     10.38 o
   1   9   7       38.45       35.88      1.87 o
   2   9   7       37.47       37.63      1.64 o
   3   9   7       61.70       62.97      1.71 o
   4   9   7      105.23      104.58      3.86 o
   5   9   7       74.16       70.28      2.29 o
   6   9   7       35.65       30.94      1.89 o
   7   9   7       19.13       17.32      1.04 o
   0  10   7       28.92       23.11      3.51 o
   1  10   7       10.62       10.28      0.75 o
   2  10   7        3.24        3.43      0.54 o
   3  10   7       54.67       56.93      2.40 o
   4  10   7       90.51       96.58      3.91 o
   5  10   7       46.81       46.68      3.51 o
   6  10   7       38.30       35.88      2.17 o
   0  11   7        1.50        0.91      0.86 o
   1  11   7       33.21       32.75      2.24 o
   2  11   7        1.36        1.97      0.44 o
   3  11   7      131.08      143.12      5.53 o
   4  11   7       16.78       13.40      1.03 o
   0   0   8      814.50      870.45     11.86 o
   1   0   8       28.42       26.21      1.07 o
   2   0   8        1.54        2.29      0.40 o
   3   0   8        0.01        1.66      0.72 o
   4   0   8      196.39      198.88      3.17 o
   5   0   8       56.55       53.18      1.98 o
   6   0   8       42.03       28.62      1.10 o
   7   0   8      407.41      441.87      7.06 o
   8   0   8       55.30       54.65      2.33 o
   9   0   8        5.40        3.21      2.29 o
  10   0   8       28.91       21.47      5.10 o
  11   0   8       29.74       25.96      3.23 o
   0   1   8       30.23       32.34      1.25 o
   1   1   8        6.60        6.29      0.38 o
   2   1   8      108.76      113.48      1.58 o
   3   1   8      123.90      128.95      1.47 o
   4   1   8      172.62      163.46      2.42 o
   5   1   8      216.59      230.16      3.46 o
   6   1   8      295.07      316.28      3.93 o
   7   1   8       70.33       81.62      1.85 o
   8   1   8       40.52       31.15      1.63 o
   9   1   8       27.09       27.07      2.34 o
  10   1   8        6.73        8.90      1.22 o
  11   1   8        2.89        3.77      0.87 o
   0   2   8      135.27      115.06      2.56 o
   1   2   8      128.43      128.42      1.54 o
   2   2   8      172.82      171.82      1.26 o
   3   2   8      188.26      197.80      1.55 o
   4   2   8       29.58       25.31      0.70 o
   5   2   8       82.20       77.22      2.06 o
   6   2   8      268.52      311.90      5.58 o
   7   2   8       12.68       12.11      0.59 o
   8   2   8        2.86        2.00      0.39 o
   9   2   8        4.23        3.43      0.63 o
  10   2   8      127.96      152.60      8.88 o
   0   3   8      406.93      398.35      3.67 o
   1   3   8       43.67       39.74      1.19 o
   2   3   8      441.94      474.25      2.69 o
   3   3   8     1084.32     1241.45     10.18 o
   4   3   8      192.31      193.45      2.71 o
   5   3   8      110.52      108.24      2.36 o
   6   3   8      132.43      128.73      2.55 o
   7   3   8      172.57      182.77      4.13 o
   8   3   8      229.11      236.20      8.29 o
   9   3   8      310.03      365.15      8.39 o
  10   3   8       44.69       46.84      2.73 o
   0   4   8      132.15      150.05      2.16 o
   1   4   8      200.12      221.65      2.15 o
   2   4   8       93.59      101.37      1.27 o
   3   4   8      350.18      376.82      3.56 o
   4   4   8       52.80       54.20      1.52 o
   5   4   8      172.01      180.20      2.79 o
   6   4   8       41.91       38.84      1.39 o
   7   4   8       44.46       43.52      1.26 o
   8   4   8      145.07      162.50      4.26 o
   9   4   8       40.99       35.92      1.84 o
  10   4   8      119.31      148.98      7.30 o
   0   5   8        0.93        2.45      0.62 o
   1   5   8       26.55       27.49      1.06 o
   2   5   8       71.81       67.61      1.24 o
   3   5   8      382.70      436.05      3.67 o
   4   5   8      350.97      389.59      4.04 o
   5   5   8        0.15        0.90      0.30 o
   6   5   8      227.25      221.77      4.13 o
   7   5   8       33.06       29.05      1.33 o
   8   5   8        3.88        4.15      0.43 o
   9   5   8       68.16       65.46      2.90 o
   0   6   8     1494.30     1641.78     22.30 o
   1   6   8        9.14        7.04      0.39 o
   2   6   8      196.60      214.84      2.45 o
   3   6   8        9.09        7.97      0.43 o
   4   6   8       31.83       24.43      0.77 o
   5   6   8       19.28       18.72      0.98 o
   6   6   8        4.03        3.98      0.51 o
   7   6   8        5.67        3.03      0.58 o
   8   6   8        3.30        3.32      0.40 o
   9   6   8       11.69       12.24      1.02 o
   0   7   8      331.73      339.13      7.98 o
   1   7   8      155.96      161.23      3.45 o
   2   7   8       46.02       46.90      1.63 o
   3   7   8       11.21       11.14      0.64 o
   4   7   8       28.03       24.13      0.83 o
   5   7   8       85.10       85.57      4.27 o
   6   7   8       16.21       14.63      0.94 o
   7   7   8       20.42       18.65      0.85 o
   8   7   8        5.08        7.93      0.69 o
   0   8   8       19.73       17.35      1.34 o
   1   8   8       61.29       61.70      3.36 o
   2   8   8       81.60       78.65      3.15 o
   3   8   8       20.39       16.72      0.87 o
   4   8   8       88.85       91.05      4.47 o
   5   8   8       17.20       17.99      0.92 o
   6   8   8       39.72       33.34      1.90 o
   7   8   8        7.78        4.89      0.63 o
   0   9   8        0.13        2.23      0.68 o
   1   9   8       59.69       58.86      3.13 o
   2   9   8       28.32       25.52      1.44 o
   3   9   8        1.65        2.26      0.31 o
   4   9   8       47.69       44.62      2.31 o
   5   9   8       64.45       66.41      3.49 o
   6   9   8        5.54        5.00      0.58 o
   0  10   8       91.31       84.64      7.29 o
   1  10   8        0.47        1.09      0.32 o
   2  10   8        4.36        3.79      0.43 o
   3  10   8       19.87       22.55      1.20 o
   4  10   8      147.00      174.35      7.07 o
   5  10   8       52.38       48.57      2.79 o
   0  11   8        0.54        2.87      0.63 o
   1  11   8       17.98       16.50      1.33 o
   2  11   8        1.32        2.63      0.52 o
   1   0   9      651.16      708.14      7.05 o
   2   0   9      451.64      472.45      7.01 o
   3   0   9       93.61       92.53      2.42 o
   4   0   9        7.61        6.69      0.90 o
   5   0   9        4.26        2.85      0.58 o
   6   0   9       25.99       20.36      1.31 o
   7   0   9       23.25       22.09      1.69 o
   8   0   9      798.25      937.40     28.25 o
   9   0   9       58.76       66.17      4.39 o
  10   0   9       36.85       26.13      2.85 o
   0   1   9       33.45       25.76      1.33 o
   1   1   9      142.77      156.65      1.87 o
   2   1   9      120.40      117.26      1.55 o
   3   1   9      327.42      335.55      6.53 o
   4   1   9       58.47       51.21      2.07 o
   5   1   9      297.18      333.15      4.20 o
   6   1   9       90.08       87.11      1.83 o
   7   1   9       22.64       22.10      0.94 o
   8   1   9        3.11        2.49      0.37 o
   9   1   9       64.60       62.45      3.21 o
  10   1   9       36.63       32.18      2.77 o
   0   2   9      282.38      312.36      4.50 o
   1   2   9       57.19       54.41      1.40 o
   2   2   9      473.11      509.62      5.01 o
   3   2   9       38.73       30.61      1.21 o
   4   2   9       87.39       85.85      1.76 o
   5   2   9      152.20      144.04      4.09 o
   6   2   9       75.67       67.04      2.80 o
   7   2   9       63.90       63.86      2.65 o
   8   2   9       79.96       78.42      2.32 o
   9   2   9      113.58      114.46      5.16 o
  10   2   9       62.73       59.19      4.36 o
   0   3   9       64.49       68.04      2.26 o
   1   3   9      175.60      194.98      2.98 o
   2   3   9      200.79      210.42      4.07 o
   3   3   9      162.83      174.01      2.30 o
   4   3   9        4.21        4.95      0.37 o
   5   3   9       21.35       18.56      0.83 o
   6   3   9      137.92      123.44      4.54 o
   7   3   9      165.28      150.85      5.55 o
   8   3   9       26.98       27.08      1.38 o
   9   3   9       74.98       82.12      3.44 o
  10   3   9      116.84      131.53      7.76 o
   0   4   9      188.08      186.66      3.31 o
   1   4   9      425.75      487.78      7.22 o
   2   4   9      104.32      101.57      2.14 o
   3   4   9      123.12      122.88      2.06 o
   4   4   9      113.08      107.26      1.47 o
   5   4   9       36.25       35.48      1.61 o
   6   4   9       20.39       21.24      0.96 o
   7   4   9       11.70        8.20      0.60 o
   8   4   9       38.19       43.09      3.02 o
   9   4   9      108.80      115.94      5.89 o
   0   5   9       48.43       52.75      2.76 o
   1   5   9      101.20      101.54      3.78 o
   2   5   9       56.71       49.27      2.25 o
   3   5   9       53.88       42.25      1.99 o
   4   5   9       11.57       10.62      0.50 o
   5   5   9      377.44      403.20      6.68 o
   6   5   9       52.28       52.67      2.12 o
   7   5   9       20.43       20.50      1.01 o
   8   5   9       44.16       44.71      2.15 o
   9   5   9       23.05       21.56      1.37 o
   0   6   9       16.01       10.43      0.90 o
   1   6   9       16.02       13.19      0.74 o
   2   6   9       47.94       51.72      1.64 o
   3   6   9        9.39        5.89      0.33 o
   4   6   9       98.34      103.79      4.64 o
   5   6   9        9.82        6.52      0.45 o
   6   6   9       41.99       41.25      1.23 o
   7   6   9       30.01       30.36      1.75 o
   8   6   9       11.42       10.61      0.91 o
   0   7   9       78.78       71.35      2.64 o
   1   7   9       39.32       39.77      1.49 o
   2   7   9       37.80       35.82      1.91 o
   3   7   9       53.66       49.97      1.68 o
   4   7   9        6.24        6.08      0.40 o
   5   7   9       19.05       15.80      0.98 o
   6   7   9       90.46       95.84      3.86 o
   7   7   9       10.78       11.42      0.76 o
   0   8   9        1.30        2.68      0.75 o
   1   8   9       49.70       45.36      1.97 o
   2   8   9      232.98      241.86     10.37 o
   3   8   9        1.37        1.65      0.38 o
   4   8   9       15.86       15.46      0.97 o
   5   8   9       34.80       30.41      1.86 o
   6   8   9       18.04       15.22      0.92 o
   0   9   9        9.63        8.22      1.05 o
   1   9   9       73.57       73.74      3.44 o
   2   9   9       45.88       43.03      2.47 o
   3   9   9       14.99       14.81      0.94 o
   4   9   9        5.43        4.60      0.46 o
   5   9   9        1.78        2.32      0.37 o
   0  10   9        7.49        5.19      1.59 o
   1  10   9       88.88      109.23      5.40 o
   2  10   9       49.68       52.81      3.13 o
   3  10   9      149.14      177.18      7.79 o
   0   0  10      105.69      109.14      3.92 o
   1   0  10       65.23       56.38      3.02 o
   2   0  10      366.60      424.43     10.16 o
   3   0  10       68.57       57.45      4.32 o
   4   0  10        1.22        1.00      0.59 o
   5   0  10       10.02        7.89      0.50 o
   6   0  10       21.72       17.35      1.11 o
   7   0  10      116.67      117.19      4.23 o
   8   0  10       50.19       51.10      2.91 o
   9   0  10        5.83        6.68      0.98 o
   0   1  10       85.27       79.26      3.86 o
   1   1  10        6.48        5.29      0.55 o
   2   1  10       37.68       29.11      1.08 o
   3   1  10      422.49      447.46     11.42 o
   4   1  10       27.74       19.55      0.93 o
   5   1  10       79.95       70.46      3.42 o
   6   1  10        9.59        8.72      0.51 o
   7   1  10      205.22      224.81      5.66 o
   8   1  10        5.78        4.28      0.69 o
   9   1  10       12.00       12.19      0.83 o
   0   2  10      417.28      470.20      8.74 o
   1   2  10       26.53       20.65      0.90 o
   2   2  10       30.24       24.75      1.40 o
   3   2  10       28.45       21.91      0.91 o
   4   2  10       74.69       72.77      3.07 o
   5   2  10       14.05       11.93      0.54 o
   6   2  10      112.69      113.73      4.14 o
   7   2  10       48.87       51.88      2.60 o
   8   2  10      193.85      206.77      7.67 o
   9   2  10       29.19       23.86      1.41 o
   0   3  10      221.16      235.07      4.17 o
   1   3  10       81.11       68.71      2.70 o
   2   3  10       83.78       76.25      2.79 o
   3   3  10       88.44       85.52      2.98 o
   4   3  10       11.69        9.78      0.39 o
   5   3  10       95.84      101.51      4.42 o
   6   3  10      132.04      146.26      4.70 o
   7   3  10       23.20       18.57      0.80 o
   8   3  10       18.48       16.40      0.92 o
   9   3  10       20.94       23.64      1.47 o
   0   4  10       33.28       29.39      1.40 o
   1   4  10      197.63      216.94      3.25 o
   2   4  10      230.21      253.48      9.43 o
   3   4  10      294.18      342.40      5.11 o
   4   4  10       93.94       98.61      3.68 o
   5   4  10       95.62       96.40      4.26 o
   6   4  10        5.69        4.81      0.50 o
   7   4  10        8.67        8.18      0.56 o
   8   4  10        1.23        1.25      0.27 o
   0   5  10      603.29      677.05     16.41 o
   1   5  10       45.61       41.58      2.04 o
   2   5  10      165.28      164.17      6.24 o
   3   5  10       53.34       47.08      1.74 o
   4   5  10       26.23       18.71      0.80 o
   5   5  10       77.01       76.30      2.75 o
   6   5  10       62.59       69.45      2.36 o
   7   5  10       51.08       48.03      2.02 o
   8   5  10        1.16        1.81      0.49 o
   0   6  10       14.57       12.53      0.63 o
   1   6  10       86.13       77.82      2.86 o
   2   6  10      182.41      191.72      5.69 o
   3   6  10       19.09       11.59      0.80 o
   4   6  10        2.67        2.45      0.30 o
   5   6  10       25.69       26.27      1.25 o
   6   6  10       85.92       92.93      3.47 o
   7   6  10       12.97       11.40      0.69 o
   0   7  10        1.13        1.17      0.41 o
   1   7  10      133.01      135.42      4.63 o
   2   7  10        2.82        2.17      0.46 o
   3   7  10       58.30       59.06      2.44 o
   4   7  10       52.90       53.45      2.40 o
   5   7  10       48.79       47.80      2.20 o
   6   7  10        4.14        6.28      0.45 o
   0   8  10        9.79        7.86      1.40 o
   1   8  10       13.98       15.35      0.92 o
   2   8  10       24.93       24.98      1.62 o
   3   8  10       10.03        9.96      0.86 o
   4   8  10       49.07       50.09      2.80 o
   5   8  10       15.32       13.65      1.05 o
   0   9  10        0.46        1.54      0.72 o
   1   9  10        1.47        2.16      0.60 o
   2   9  10       37.85       40.09      2.44 o
   3   9  10       31.09       33.68      2.24 o
   1   0  11       28.29       23.38      1.54 o
   2   0  11       34.17       29.05      2.70 o
   3   0  11       28.24       23.76      1.41 o
   4   0  11      282.30      287.29     21.94 o
   5   0  11        0.00        0.43      0.37 o
   6   0  11      415.51      514.07     17.80 o
   7   0  11        0.92        2.36      0.55 o
   8   0  11       99.32       92.92     11.27 o
   0   1  11       27.09       22.83      1.35 o
   1   1  11       88.28       79.70      4.69 o
   2   1  11        2.08        2.17      0.45 o
   3   1  11       84.48       67.67      2.61 o
   4   1  11      329.04      356.67     19.63 o
   5   1  11       39.98       34.19      1.30 o
   6   1  11        5.54        3.32      0.42 o
   7   1  11       28.53       27.78      1.15 o
   8   1  11       19.26       18.51      1.26 o
   0   2  11      542.74      622.66     17.15 o
   1   2  11      192.08      211.69      9.51 o
   2   2  11      136.02      136.90      6.02 o
   3   2  11      104.24       94.88      5.55 o
   4   2  11        4.08        3.13      0.41 o
   5   2  11       43.14       42.21      2.03 o
   6   2  11       13.03       12.95      0.71 o
   7   2  11       38.81       43.61      2.14 o
   8   2  11      182.91      189.46      9.63 o
   0   3  11       36.85       40.14      3.22 o
   1   3  11       51.44       45.07      1.54 o
   2   3  11        1.45        1.43      0.22 o
   3   3  11       21.41       17.05      0.79 o
   4   3  11       37.03       29.97      1.71 o
   5   3  11       62.94       51.49      2.24 o
   6   3  11       31.48       38.70      1.83 o
   7   3  11       34.99       34.84      2.11 o
   8   3  11        7.47        5.55      0.66 o
   0   4  11      354.97      396.02     24.67 o
   1   4  11       32.13       32.12      1.45 o
   2   4  11       85.56       82.79      3.53 o
   3   4  11       92.38       88.39      2.82 o
   4   4  11       12.37       11.82      0.75 o
   5   4  11       41.05       35.99      1.90 o
   6   4  11       42.36       39.39      2.14 o
   7   4  11      121.29      141.48     10.83 o
   0   5  11      283.90      289.85     27.79 o
   1   5  11       97.65       98.40      3.76 o
   2   5  11       17.20       14.68      0.88 o
   3   5  11        0.07        1.21      0.37 o
   4   5  11      142.70      152.28      4.93 o
   5   5  11       29.77       27.80      1.62 o
   6   5  11        5.44        6.37      0.59 o
   7   5  11       44.51       42.93      2.33 o
   0   6  11       24.44       27.47      5.21 o
   1   6  11       18.31       12.30      0.73 o
   2   6  11       51.75       50.47      3.17 o
   3   6  11       54.86       52.85      2.27 o
   4   6  11       51.07       52.88      2.74 o
   5   6  11       30.58       31.97      1.82 o
   6   6  11       70.96       67.11      3.01 o
   0   7  11       50.35       52.34      4.18 o
   1   7  11       81.86       84.54      3.57 o
   2   7  11       58.36       61.53      2.57 o
   3   7  11       11.33       11.04      1.17 o
   4   7  11       10.09        7.82      0.82 o
   5   7  11       44.54       44.85      2.82 o
   0   8  11        0.10        1.51      0.57 o
   1   8  11       10.27       11.80      0.86 o
   2   8  11       44.67       47.24      2.64 o
   3   8  11       28.69       27.15      1.98 o
   0   0  12      999.21     1119.63    133.43 o
   1   0  12        3.61        4.23      1.35 o
   2   0  12       63.23       51.01      3.33 o
   3   0  12       57.11       46.07      2.51 o
   4   0  12        5.07        7.10      1.71 o
   5   0  12        3.43        2.51      1.08 o
   6   0  12        9.82       11.56      1.17 o
   7   0  12       20.22       16.45      1.31 o
   0   1  12       35.76       34.54      3.24 o
   1   1  12       82.06       69.03      5.49 o
   2   1  12        7.32        5.01      0.74 o
   3   1  12      202.48      201.38     13.39 o
   4   1  12       33.82       27.34      1.37 o
   5   1  12       50.38       46.20      2.24 o
   6   1  12       20.50       17.90      1.18 o
   7   1  12       40.06       39.24      2.44 o
   0   2  12       27.40       21.52      2.28 o
   1   2  12       18.46       15.72      1.52 o
   2   2  12      180.67      199.02     17.33 o
   3   2  12        9.47        6.46      0.74 o
   4   2  12       87.31       81.14      4.23 o
   5   2  12       16.11       16.59      1.29 o
   6   2  12       36.61       33.72      2.21 o
   7   2  12       58.45       60.24      3.41 o
   0   3  12        0.01        2.11      0.80 o
   1   3  12      141.00      142.18      9.91 o
   2   3  12      121.19      115.69      6.81 o
   3   3  12       10.01        6.56      0.78 o
   4   3  12        9.78        7.82      0.66 o
   5   3  12       51.66       49.81      3.03 o
   6   3  12        6.90        5.97      0.66 o
   0   4  12      150.39      164.09     13.48 o
   1   4  12       55.78       56.45      1.97 o
   2   4  12      169.38      161.72      7.16 o
   3   4  12       12.60       10.58      0.66 o
   4   4  12       80.31       77.05      4.59 o
   5   4  12       16.13       16.65      1.09 o
   6   4  12       47.08       39.18      2.91 o
   0   5  12        0.09        1.57      0.53 o
   1   5  12       42.10       44.35      2.81 o
   2   5  12       13.53       11.40      1.24 o
   3   5  12        3.89        4.61      0.75 o
   4   5  12       16.87       14.61      1.05 o
   5   5  12       54.82       59.90      4.90 o
   0   6  12        3.51        4.38      1.06 o
   1   6  12       84.51       98.98      4.40 o
   2   6  12        2.37        3.60      0.46 o
   3   6  12       30.81       33.10      1.79 o
   4   6  12       14.10       13.37      0.96 o
   0   7  12       47.27       43.51      3.37 o
   1   7  12       49.19       54.04      3.76 o
   2   7  12        7.07        6.54      0.85 o
   1   0  13       12.66       10.27      1.40 o
   2   0  13       46.51       43.21      2.92 o
   3   0  13        2.17        2.57      1.16 o
   4   0  13        5.16        3.49      1.84 o
   5   0  13       97.63       92.06      6.50 o
   6   0  13       23.38       19.41      2.16 o
   0   1  13       30.49       25.03      2.30 o
   1   1  13       13.16       10.45      1.01 o
   2   1  13       68.73       59.49      2.48 o
   3   1  13       74.39       70.00      4.06 o
   4   1  13       10.63        9.60      0.87 o
   5   1  13       18.15       17.62      1.21 o
   0   2  13        0.87        1.93      1.06 o
   1   2  13       38.68       28.65      1.69 o
   2   2  13       54.06       47.18      3.02 o
   3   2  13        7.73        7.06      0.71 o
   4   2  13       66.35       59.93      3.72 o
   5   2  13       50.00       50.95      3.17 o
   0   3  13      237.34      259.88     38.35 o
   1   3  13       67.51       68.54      3.54 o
   2   3  13       87.36       83.05      4.85 o
   3   3  13       44.43       39.36      2.42 o
   4   3  13       20.43       18.80      1.22 o
   5   3  13        6.35        7.38      0.83 o
   0   4  13      159.03      164.32     11.74 o
   1   4  13       73.88       71.88      3.37 o
   2   4  13       23.90       18.05      1.18 o
   3   4  13       32.24       31.37      1.95 o
   4   4  13       16.83       15.17      1.23 o
   0   5  13      290.06      339.16     20.49 o
   1   5  13       16.62       15.33      0.99 o
   2   5  13       41.49       43.37      2.28 o
   3   5  13       64.33       63.37      3.69 o
   0   6  13        6.10        6.10      0.83 o
   0   0  14        9.55        6.39      1.80 o
   1   0  14        1.45        1.43      0.78 o
   2   0  14        0.73        1.77      0.98 o
   3   0  14        3.22        2.40      0.93 o
   0   1  14       10.67        9.13      2.23 o
   1   1  14       51.50       49.54      3.19 o
   2   1  14       17.05       17.09      2.29 o
   3   1  14       19.35       19.43      1.71 o
   0   2  14       48.93       44.65      4.13 o
   1   2  14        8.33        8.79      1.06 o
   2   2  14        0.17        1.39      0.74 o
   3   2  14       39.12       37.88      2.34 o
   0   3  14        0.78        0.45      0.76 o
   1   3  14       44.69       42.60      2.52 o
   2   3  14       24.59       23.94      1.66 o
 
